# Supplementary material for: Acute repeated cage exchange stress modifies urinary stress and plasma metabolic profiles in male mice
Source: PLoS One. 2023 Oct 10;18(10):e0292649. doi: 10.1371/journal.pone.0292649 (PMC10564260; doi:10.1371/journal.pone.0292649)
Supplement: S1 Table — (XLSX) [file pone.0292649.s002.xlsx]

## Sheet: S1
S1 Table. Body temperature. The raw data for Fig 1.
mouse ID	Type	Body temperature (℃)
		08:00 h	08:10 h	08:30 h	09:00 h	10:00 h	10:10 h	10:30 h	11:00 h	12:00 h	12:10 h	12:30 h	13:00 h	14:00 h	14:10 h	14:30 h	15:00 h	16:00 h
1	CT	35.8	38.1	36.9	36.5	36.1	37	35.8	35.7	36	35.7	36.1	35.8	36.2	35.8	35.8	36.3	36.4
2	CT	36.6	38.1	36.9	36.4	36	37	36	36.2	35.3	36.5	36.1	36	36.4	35.6	36.1	35.8	36.3
3	CT	35.8	37.3	36.1	36.3	35.8	36.2	36.2	36.2	36.2	36.1	35.8	35.5	35.8	36.1	36.2	35.7	36.3
4	CT	35.6	37.5	36.4	35.4	36.5	35.6	36.1	35.2	35.8	35.8	35.8	35.8	35.8	36.1	35.8	35.8	35.8
5	CT	35.6	37.9	37.3	36.1	37.1	36.3	35.7	35.8	35.7	36	36	35.8	35.6	35.5	35.7	36.2	36
6	CT	35.7	37.9	36.6	36.4	37.5	36.5	36.2	35.7	35.2	35.6	35.2	35.7	36.2	35.5	35.7	35.6	35.5
7	CT	35.3	37.5	37.4	36	35.6	36.1	35.5	35.5	35.5	35.7	35.6	35.2	35.1	35.8	35.8	35.3	35.8
8	CT	36.6	37.9	37.5	35.4	36.1	37.1	35.3	36.1	35.2	36.1	35.8	35.7	36	35.8	35.8	36.1	36
9	CT	35.4	37.7	37.1	36.2	36	36.6	35.3	35.6	35.6	35.8	35.5	35.5	35.4	35.7	35.4	35.7	36
10	CT	35.4	37.3	36.7	36.2	35.7	36.4	35.5	35.6	35.2	36.2	35.5	35.8	35.6	35.8	35.5	35.4	35.8
11	CE	35.8	39.2	39	38	36.9	38.8	38.9	36.9	36.6	38.5	37.1	36.9	36.4	37.7	37.2	36.4	36.1
12	CE	36.2	38.5	39.3	38.6	37	39	38.3	36.4	36.2	39	36.9	36.2	35.8	37.3	36.4	35.8	35.4
13	CE	35.3	39.2	38.9	38.4	36.9	38.8	38.4	37.5	37.3	38.8	36.7	36.2	36.4	38.4	37	36.3	36.7
14	CE	35.1	38.8	38.4	38.3	37	38	37.2	36	35.7	37.5	36.5	36.2	36.3	36.4	36.1	36	35.4
15	CE	35.8	38.6	38.8	38.4	37.1	38	37.5	37.4	36.3	37.6	36.3	36.2	35.4	37	36.3	36.1	36.7
16	CE	35.7	38.6	38.8	38.4	37.3	38.4	37.9	37.1	36.3	38.8	38	36.9	36.4	37.7	37.2	36.4	36.2
17	CE	35.8	38.5	38.3	38.8	36.7	38.4	38.3	37.7	37	38.1	36.6	36.6	36.3	37.7	37.4	37	36.6
18	CE	36	38.9	38.6	38	36.3	38.8	38.1	36.6	36	37.3	36.5	36.4	35.7	37.6	36.4	35.8	35.6
19	CE	35.7	38.8	38.5	37.9	35.7	37.7	37.6	36.1	35.8	38.1	35.8	36	36.1	37.4	36.5	36.2	35.7
20	CE	36	38.6	38.6	37.6	37.2	38.3	37.7	35.7	35.5	37.7	35.7	35.6	35.5	37	35.2	35.6	35.6
