# Supplementary material for: Acute repeated cage exchange stress modifies urinary stress and plasma metabolic profiles in male mice
Source: PLoS One. 2023 Oct 10;18(10):e0292649. doi: 10.1371/journal.pone.0292649 (PMC10564260; doi:10.1371/journal.pone.0292649)
Supplement: S2 Table — (XLSX) [file pone.0292649.s003.xlsx]

## Sheet: S2
S2 Table. Urinary catecholamines and creatinine. The raw data for Fig 2.
mouse ID	Type	NE (ng/mg Cr)			Epi (ng/mg Cr)			DA (ng/mg Cr)			Cr (mg/ml)
		08:00 h	12:00 h	16:00 h	08:00 h	12:00 h	16:00 h	08:00 h	12:00 h	16:00 h	08:00 h	12:00 h	16:00 h
21	CT	1801.32	1806.31	1682.46	203.306	413.793	202.747	2631.42	2022.41	1574.52	0.0578671	0.294118	0.348159
22	CT	1620.95	1740.48	2075.06	131.851	304.562	201.865	3090.5	1745.47	1880.27	0.196397	0.417185	0.564164
23	CT	1422.4	1917.1		133.094	207.921		3636.98	3445.39		0.245815	0.1685
24	CT	1662.91	1669.61	1140.28	120.235	109.923	99.291	2963.78	2463.28	1227.6	0.222382	0.344014	0.287103
25	CT	1455.24	1798.49	1225.92	280.585	327.654	129.419	1698.39	1797.63	1137.56	0.0857644	0.409055	0.701259
26	CT	1719.42	1642.87	1269.59	253.931	190.057	244.791	3237.63	2643.53	1500.64	0.0658377	0.0938945	0.649
27	CT	1903.91		1325.51	215.937		127.786	2914.5		1306.91	0.18763		0.664435
28	CT	1499.27	1475.75	1255.92	141.326	211.32	107.624	2521.67	1757.54	1193.4	0.2608	0.534832	0.780807
29	CT	1804.35	1441.11	1405.75	183.351	175.491	112.359	2593.84	1254.36	1357.18	0.243743	0.218077	0.710505
30	CT	1958.13	1601.86	1590.87	337.382	283.643	177.085	2607.05	1782.65	1515	0.124821	0.1414	0.565599
31	CE	1123.45	1771.99	2462.99	82.6839	345.692	228.422	2872.68	1769.94	1660.53	0.242273	0.347686	0.34054
32	CE	1210.07	2137.07	2913.27	85.5695	261.326	300.681	1997.66	1505.24	1298.94	0.471503	0.401822	0.247454
33	CE	2030.61	1881.21	2503.04	326.348	269.816	469.32	2349.71	1814.51	1326.61	0.0709309	0.401108	0.108094
34	CE	1395.8	1721.13	3148.68	254.639	289.782	679.828	2614.29	1854.61	1602.96	0.255673	0.308915	0.227443
35	CE
36	CE	1809.23	2133.63	2549.62	348.398	884.335	475.497	2757.85	1448.62	1374.34	0.205825	0.0909416	0.226371
37	CE	1369.06	1499.54	2027.9	164.287	562.327	416.443	2727.16	1221.05	1339.86	0.198142	0.0385921	0.410934
38	CE	1565.08		2372.44	139.004		593.11	3215.63		1286.11	0.270859		0.231731
39	CE	1727.17	2156.08	2942.51	125.359	789.726	686.287	2848.16	1331.25	1243.39	0.296766	0.11399	0.148294
40	CE	2293.53		2934.77	390.033		565.346	2700.23		1212.1	0.23459		0.155619
