# Supplementary material for: Acute repeated cage exchange stress modifies urinary stress and plasma metabolic profiles in male mice
Source: PLoS One. 2023 Oct 10;18(10):e0292649. doi: 10.1371/journal.pone.0292649 (PMC10564260; doi:10.1371/journal.pone.0292649)
Supplement: S3 Table — (XLSX) [file pone.0292649.s004.xlsx]

## Sheet: S3
S3 Table. Body weights, organ wights and biochemical parameters. The raw data for Table 1 and Table 3.
mouse ID	Type	Body weights			Organ weights								Biochemical parameters						Aminno acids
		08:00 h	16:00 h	change	Liver	Heart	WAT	BAT	Liver/BW	Heart/BW	WAT/BW	BAT/BW	BS	NEFA	Insulin	HOMA-IR	Glucagon	G/I ratio	Ala	Arg	Asn	Asp	Cys	Glu	Gln	Gly	His	Ile	Leu	Lys	Met	Phe	Pro	Ser	Thr	Trp	Tyr	Val	BCAA
		g	g	g	g	g	g	g					mg/dL	µEq/L	ng/ml		pmol/L	ng/pmol	nmol/ml	nmol/ml	nmol/ml	nmol/ml	nmol/ml	nmol/ml	nmol/ml	nmol/ml	nmol/ml	nmol/ml	nmol/ml	nmol/ml	nmol/ml	nmol/ml	nmol/ml	nmol/ml	nmol/ml	nmol/ml	nmol/ml	nmol/ml	nmol/ml
41	Fed	28.6			1.7395	0.1056	0.4275	0.1382	0.0608217	0.00369231	0.0149476	0.00483217	178.111	658.402	1.28455		6.14608	0.106776	248.686	149.784	27.433	8.581	55.119	20.945	401.96	177.291	60.688	128.277	184.756	295.68	53.478	73.504	81.989	92.199	151.182	82.558	102.512	320.736	633.769
42	Fed	26.79			1.5646	0.1052	0.4879	0.1345	0.0584024	0.00392684	0.018212	0.00502053	223.722	607.163	0.875425		5.88137	0.149928	230.736	110.562	21.238	9.319	44.142	25.024	422.198	193.663	56.386	104.298	152.442	214.876	38.861	67.694	56.798	81.254	110.459	70.41	80.41	256.729	513.469
43	Fed	26.6			1.4167	0.101	0.6133	0.1285	0.0532594	0.00379699	0.0230564	0.00483083	240	403.306	0.602451		5.91078	0.218951	325.921	114.919	28.958	13.251	62.329	30.775	601.692	197.596	65.385	82.913	113.84	250.683	46.225	62.321	60.438	104.124	142.965	74.03	98.663	223.983	420.736
44	Fed	26.67			1.5097	0.1132	0.3575	0.088	0.0566067	0.00424447	0.0134046	0.00329959	232.889	437.466	0.809394		3.04804	0.0840397	258.861	88.816	21.849	11.595	51.891	28.06	450.403	188.495	63.863	86.651	120.551	193.927	38.63	60.448	66.243	78.099	111.546	60.97	71.061	231.386	438.588
45	Fed	30.87			1.7755	0.1209	0.8571	0.1724	0.0575154	0.00391642	0.0277648	0.00558471	251	477.686	2.03812		3.07745	0.0336965	309.689	114.158	24.973	12.169	56.938	27.127	499.232	194.778	77.192	120.482	180.432	235.936	41.378	79.39	84.243	90.924	128.088	73.767	95.884	298.608	599.522
46	Fed	30.11			1.6995	0.1138	0.7149	0.1659	0.056443	0.00377948	0.0237429	0.0055098	262.056	431.405	1.77876		2.95	0.0370108	312.958	107.131	28.002	13.375	60.402	38.97	488.492	185.215	76.176	109.257	167.679	220.507	45.811	75.794	77.701	95.506	130.798	72.642	82.31	282.611	559.547
24	CT	28.38	26.61	-1.77	1.1618	0.1049	0.43	0.0788	0.0436603	0.00394213	0.0161593	0.00296129	280.591	239.292	1.00136	31.9039	3.41078	0.0760129	308.051	73.928	28.253	6.838	61.169	14.45	413.082	250.394	63.81	70.626	109.613	185.445	41.144	57.719	50.313	112.807	107.737	48.27	89.618	176.647	356.886
25	CT	27.1	25.83	-1.27	1.0863	0.094	0.46	0.097	0.0420557	0.00363918	0.0178087	0.00375532	244.409	328.384	0.75902	21.0644	4.30294	0.126513	263.161	74.068	29.185	9.948	56.46	23.629	387.73	265.952	55.177	62.671	95.482	184.259	41.191	60.012	54.983	108.742	106.433	53.419	98.424	169.254	327.407
27	CT	30.3	28.95	-1.35	1.1654	0.1147	0.6316	0.1207	0.0402556	0.003962	0.0218169	0.00416926	199.136	396.916	0.477195	10.7901	2.4598	0.115034	206.432	73.459	26.405	8.463	65.222	20.692	382.604	222.54	54.509	56.428	82.859	156.066	36.245	52.65	45.68	93.321	99.241	72.114	76.543	157.28	296.567
32	CT	27.12	25.7	-1.42	1.0504	0.1181	0.3598	0.0766	0.0408716	0.00459533	0.014	0.00298054	195.818	348.372	0.384615	8.55182	3.04804	0.176855	212.396	61.495	21.403	8.32	37.298	30.674	391.569	214.235	56.291	55.019	87.903	142.806	31.804	58.037	45.185	81.704	88.54	61.24	63.548	154.473	297.395
34	CT	28.6	27.13	-1.47	1.2184	0.1014	0.5902	0.0945	0.0449097	0.00373756	0.0217545	0.00348323	203.333	274.931	0.970048	22.3965	3.40098	0.0782411	279.157	67.499	25.877	6.299	58.718	20.018	372.588	212.146	77.106	71.785	109.863	171.757	38.191	55.521	52.327	105.133	83.089	47.521	69.368	159.037	340.685
37	CT	30.69	29.28	-1.41	1.2213	0.1031	0.8155	0.1082	0.0417111	0.00352117	0.0278518	0.00369536	218.222	255.647	0.733152	18.1665	3.42059	0.104119	375.346	90.031	37.687	8.938	70.396	27.778	469.479	238.938	97.778	97.528	151.996	266.003	52.941	75.792	72.589	144.765	127.695	53.627	98.656	224.869	474.393
28	CE	30.27	27.78	-2.49	1.1032	0.1032	0.6842	0.1056	0.039712	0.0037149	0.0246292	0.0038013	172.136	431.753	0.607216	11.8685	3.37157	0.123912	203.529	55.535	23.503	6.871	55.686	20.501	400.839	191.592	52.08	91.888	145.197	180.258	30.428	66.529	42.518	79.291	83.677	61.707	70.953	200.849	437.934
29	CE	28.5	26.3	-2.2	0.9575	0.1034	0.6436	0.0895	0.0364068	0.00393156	0.0244715	0.00340304	153	405.483	0.456773	7.93544	3.14608	0.153707	172.087	57.837	23.867	6.69	53.999	20.666	376.942	236.66	49.21	91.502	142.397	208.214	33.325	63.212	42.353	83.1	91.953	68.383	71.835	212.029	445.928
30	CE	25.09	23.31	-1.78	0.8432	0.1033	0.2703	0.0489	0.0361733	0.00443157	0.0115959	0.00209781	163.864	324.386	0.371681	6.91564	2.80294	0.168293	300.805	75.692	28.857	6.885	54.768	25.214	409.898	245.839	58.843	107.593	171.956	234.215	42.887	85.6	48.947	97.317	113.173	67.497	96.876	230.809	510.358
38	CE	28.83	26.4	-2.43	1.2188	0.097	0.4165	0.0546	0.0461667	0.00367424	0.0157765	0.00206818	159.591	273.558	0.851	15.4211	2.61667	0.0686187	224.484	64.171	25.315	6.868	61.55	20.106	427.426	173.02	67.689	123.102	196.048	254.776	38.479	89.871	55.158	92.84	100.407	57.21	79.563	272.562	591.712
39	CE	30.15	27.69	-2.46	1.2526	0.1164	0.6061	0.0976	0.0452365	0.00420368	0.0218888	0.00352474	222.111	249.587	1.06399	26.8341	2.9598	0.0620797	251.195	71.546	27.203	8.912	61.955	25.832	545.651	195.962	65.467	79.978	128.333	205.393	39.324	70.523	51.493	94.689	97.603	57.321	48.345	197.42	405.731
40	CE	28.45	26.28	-2.17	1.1494	0.1094	0.5693	0.0894	0.0437367	0.00416286	0.0216629	0.00340183	327.09	237.466	0.788972	23.8846	5.54804	0.156928	378.257	79.009	32.952	6.734	61.26	27.898	447.516	204.877	70.541	82.294	138.621	203.778	43.222	79.157	57.261	104.592	98.551	59.605	76.739	183.73	404.645
