# Supplementary material for: Acute repeated cage exchange stress modifies urinary stress and plasma metabolic profiles in male mice
Source: PLoS One. 2023 Oct 10;18(10):e0292649. doi: 10.1371/journal.pone.0292649 (PMC10564260; doi:10.1371/journal.pone.0292649)
Supplement: S4 Table — (XLSX) [file pone.0292649.s005.xlsx]

## Sheet: S４
S4 Table. Psychological parameters. The raw data for Table 2.
mouse ID	Type	Elevated plus maze test
		Open arm entries	Closed arm entries	Total entries	Open arm entries/total entries	Open arm duration
		times	times	times	%	S
47	CT	5	26	31	16.129	9.7
48	CT	3	22	25	12	2.7
49	CT	10	15	25	40	16.3
50	CT	11	13	24	45.8333	6.7
51	CT	8	32	40	20	10.7
52	CT	4	32	36	11.1111	0.3
53	CT	3	54	57	5.26316	7.9
54	CT	8	23	31	25.8065	5.4
55	CE	0	28	28	0	0
56	CE	8	26	34	23.5294	18
57	CE	2	15	17	11.7647	2.9
58	CE	1	27	28	3.57143	3
59	CE	0	16	16	0	0
60	CE	0	17	17	0	0
61	CE	0	18	18	0	0
62	CE	0	18	18	0	0
