# Supplementary material for: Acute repeated cage exchange stress modifies urinary stress and plasma metabolic profiles in male mice
Source: PLoS One. 2023 Oct 10;18(10):e0292649. doi: 10.1371/journal.pone.0292649 (PMC10564260; doi:10.1371/journal.pone.0292649)
Supplement: S5 Table — (XLSX) [file pone.0292649.s006.xlsx]

## Sheet: S5 Table
	S5 Table. The values of provability of normality and homogeneity of variance for Table 3.
				CT mice		CE mice
			08:00 h	16:00 h		16:00 h
			nomality	nomality	homogeneity of variance (vs 08:00 h)	nomality	homogeneity of variance (vs 08:00 h)	homogeneity of variance (vs CT at 16:00 h)
	Body weights	g
	Organ weights
	Liver	g	0.5875	0.3714	0.141	0.5588	0.822	0.0949
	Heart	g	0.699	0.717	0.674	0.4784	0.8403	0.5355
	WAT	g	0.8361	0.7308	0.787	0.3319	0.707	0.915
	BAT	g	0.567	0.7046	0.23	0.177	0.592	0.492
	Liver/BW	g	0.8915	0.7279	0.453	0.2522	0.234	0.0624
	Heart/BW	g	0.3278	0.2577	0.157	0.625	0.359	0.596
	WAT/BW	g	0.7015	0.7559	0.806	0.1987	0.887	0.917
	BAT/BW	g	0.09497	0.5315	0.248	0.047*	0.868	0.318
	Biochemical parameters
	Glucose	mg/dl	0.3841	0.1735	0.795	0.05624	0.939	0.7502
	FFAs	µEq/l	0.1741	0.633	0.35	0.3642	0.554	0.724
	Glucagon	pmol/l	0.014*	0.5346	0.048*	0.012*	0.394	0.2227
	Insulin	ng/ml	0.4831	0.4813	0.0927	0.8717	0.106	0.939
	HOMA-IR			0.7831	0.127	0.3932	0.116	0.96
	G/I ratio	ng/pmol	0.5682	0.4368	0.183	0.1497	0.376	0.6362
	Amino acids
	Alanine	nmol/ml	0.292	0.657	0.3341	0.7243	0.195	0.7252
	Arginine	nmol/ml	0.2734	0.3858	0.1325	0.5791	0.1376	0.9825
	Asparagine	nmol/ml	0.3133	0.4843	0.2969	0.4755	0.8545	0.3855
	Aspartic acid	nmol/ml	0.3041	0.76	0.4028	0.000**	0.08646	0.3466
	Citrulline	nmol/ml	0.574	0.4862	0.3424	0.4179	0.316	0.9555
	Cysteine	nmol/ml	0.72	0.3028	0.2502	0.06002	0.2477	0.029*
	Glutamic acid	nmol/ml	0.7312	0.9411	0.9203	0.1565	0.2147	0.2511
	Glutamine	nmol/ml	0.5224	0.07842	0.1477	0.1896	0.6947	0.278
	Glycine	nmol/ml	0.6563	0.5218	0.037*	0.587	0.012*	0.5805
	Histidine	nmol/ml	0.4094	0.08294	0.1431	0.5262	0.9395	0.1627
	Isoleucine	nmol/ml	0.6709	0.186	0.7598	0.3736	0.8446	0.9124
	Leucine	nmol/ml	0.3221	0.1999	0.686	0.2843	0.706	0.9783
	Lysine	nmol/ml	0.7208	0.1269	0.6666	0.6594	0.5264	0.2938
	Methionine	nmol/ml	0.3733	0.4567	0.6241	0.4499	0.8391	0.4904
	Ornithine	nmol/ml	0.1927	0.2165	0.9783	0.1442	0.3314	0.3187
	Phenylalanine	nmol/ml	0.6406	0.044*	0.8827	0.6308	0.4664	0.5593
	Proline	nmol/ml	0.3873	0.087	0.7615	0.4312	0.2006	0.3195
	Serine	nmol/ml	0.8166	0.6389	0.09976	0.8016	0.9668	0.09249
	Taurine	nmol/ml	0.4767	0.7417	0.7303	0.008	0.2761	0.1591
	Threonine	nmol/ml	0.5597	0.7925	0.9476	0.8349	0.2817	0.3104
	Tryptophan	nmol/ml	0.5633	0.2672	0.5428	0.1889	0.4672	0.1912
	Tyrosine	nmol/ml	0.5392	0.3618	0.6746	0.6579	0.6098	0.9271
	Valine	nmol/ml	0.7243	0.025*	0.4366	0.3832	0.6926	0.6975
	BCAAs	nmol/ml	0.6352	0.06417	0.5733	0.1813	0.7187	0.8375
	* p < 0.05, **p < 0.01
	CT: control mice; CE: mice with repeated cage exchange
	WAT: white adipose tissue, BAT: brown adipose tissue, HOMA-IR: homeostasis model assessment-insulin resistance, FFAs: free fatty acids, BCAAs: branched-chain amino acids (isoleucine, leucine, valine).
